# Supplementary material for: Tissue-Specific Mercury Bioaccumulation and Probabilistic Human Health Risk in Freshwater Fish from the Arda River Reservoir Cascade (Bulgaria)
Source: Toxics. 2026 Mar 28;14(4):291. doi: 10.3390/toxics14040291 (PMC13119662; doi:10.3390/toxics14040291)
Supplement: Supplementary file 1 [file toxics-14-00291-s001.zip]

Archive with 1 entries (1 files):
- toxics-4196778-supplementary.pdf
